# Supplementary material for: Understanding the Degradation of Core-Shell Nanogels Using Asymmetrical Flow Field Flow Fractionation
Source: J Funct Biomater. 2023 Jun 29;14(7):346. doi: 10.3390/jfb14070346 (PMC10381601; doi:10.3390/jfb14070346)
Supplement: Supplementary file 1 [file jfb-14-00346-s001.zip]

Archive with 1 entries (1 files):
- jfb-2445069-supplementary.pdf
